# Supplementary material for: Permeation of a Homologous Series of NBD-Labeled Fatty Amines through Lipid Bilayers: A Molecular Dynamics Study
Source: Membranes (Basel). 2023 May 25;13(6):551. doi: 10.3390/membranes13060551 (PMC10304540; doi:10.3390/membranes13060551)
Supplement: Supplementary file 1 [file membranes-13-00551-s001.zip]

Archive with 1 entries (1 files):
- membranes-2409174-supplementary.pdf
